# Supplementary material for: Truncation of LPD1 promoter and adaptive evolution increase cytosolic acetyl-CoA supply in yeast
Source: Synth Syst Biotechnol. 2025 Nov 8;12:10–9. doi: 10.1016/j.synbio.2025.10.013 (PMC12639635; doi:10.1016/j.synbio.2025.10.013)
Supplement: Multimedia component 2 [file mmc2.xlsx]

## Sheet: summarized
Table S4.Mutations identified in evolved strains
CHROM	POS	REF	ALT	TYPE	Samples	TRANSITION	NO-CALL	VAR	mutate_loci	C.AD	C.DP	C.GT	C.MAF	E01.AD	E01.DP	E01.GT	E01.MAF	E02.AD	E02.DP	E02.GT	E02.MAF	E03.AD	E03.DP	E03.GT	E03.MAF	E04.AD	E04.DP	E04.GT	E04.MAF	EFFECT	IMPACT	GENE	GENEID	FEATUREID	RANK	HGVS_C	HGVS_P	CDNA_LEN	AA_LEN	Des.	GO	KEGG	COG/KOG
CP046087.1	270198	G	A	SNP	Q02, Q03, Q04, Q05	1	0	4	CP046087.1-270198-1	0	40	G/G	0	183	183	A/A	100	143	143	A/A	100	151	151	A/A	100	119	119	A/A	100	missense_variant	MODERATE	SCEN0G01390	gene-SCEN_G01390	mrna.SCEN_G01390	2	c.2029G>A	p.Asp677Asn	2670	889	-	GO:0032511;GO:0006891;GO:0006890;GO:0006888;GO:0016192;GO:0006886;GO:0005198;GO:0043130;GO:0030117;GO:0030126	K10259-ko04111 Cell cycle - yeast;ko04120 Ubiquitin mediated proteolysis	KOG0276-Vesicle coat complex COPI, beta' subunit[U]
CP046091.1	600828	G	A	SNP	Q02, Q03, Q04, Q05	1	0	4	CP046091.1-600828-1	0	90	G/G	0	150	150	A/A	100	135	135	A/A	100	87	87	A/A	100	119	119	A/A	100	missense_variant	MODERATE	SCEN0K03170	gene-SCEN_K03170	mrna.SCEN_K03170	1	c.2054G>A	p.Gly685Asp	3474	1157	-	GO:0031990;GO:0006409;GO:0016973;GO:0017056;GO:0006302;GO:0031080;GO:0000122;GO:0005643;GO:0031965;GO:0005634;GO:0031081;GO:0006606;GO:0034398;GO:0000781;GO:0000973;GO:0045944;GO:0045893;GO:0035392;GO:0030466;GO:0005829	K14300-ko03013 RNA transport	KOG4121-Nuclear pore complex, Nup133 component (sc Nup133)[YU]
CP046094.1	204987	C	A	SNP	Q02, Q03, Q04, Q05	0	0	4	CP046094.1-204987-1	0	55	C/C	0	166	166	A/A	100	164	166	A/A	98.7952	129	129	A/A	100	152	152	A/A	100	missense_variant	MODERATE	SCEN0N01090	gene-SCEN_N01090	mrna.SCEN_N01090	1	c.155C>A	p.Thr52Asn	879	292	-	GO:0005737;GO:0000178;GO:0071038;GO:0071042;GO:0071035;GO:0005730;GO:0005634;GO:0043628;GO:0000176;GO:0000177;GO:0034427;GO:0070478;GO:0003723;GO:0000467;GO:0071051;GO:0070481;GO:0070651	K07573-ko03018 RNA degradation	KOG3409-Exosomal 3'-5' exoribonuclease complex, subunit ski4 (Csl4)[J]
CP046081.1	52815	G	C	SNP	Q02, Q05	0	0	2	CP046081.1-52815-1	0	74	G/G	0	182	182	C/C	100	0	45	G/G	0	0	50	G/G	0	161	161	C/C	100	missense_variant	MODERATE	SCEN0A00340	gene-SCEN_A00340	mrna.SCEN_A00340	1	c.715G>C	p.Glu239Gln	2565	854	-	GO:0005089;GO:0005737;GO:0031106;GO:0000131;GO:0005634;GO:0043332;GO:0000282;GO:0005622;GO:0035023;GO:0005935;GO:0005934;GO:0007096;GO:0007264;GO:0035556;GO:0072697	K11236-ko04011 MAPK signaling pathway - yeast	KOG3519-Invasion-inducing protein TIAM1/CDC24 and related RhoGEF GTPases[T]
CP046081.1	86093	T	G	SNP	Q04	0	0	1	CP046081.1-86093-1	0	58	T/T	0	0	87	T/T	0	0	53	T/T	0	147	147	G/G	100	0	61	T/T	0	missense_variant	MODERATE	SCEN0A00500	gene-SCEN_A00500	mrna.SCEN_A00500	1	c.2831A>C	p.Lys944Thr	4068	1355	-	GO:0048194;GO:0006892;GO:0004012;GO:0006897;GO:1990530;GO:0006886;GO:0000287;GO:0000749;GO:0000139;GO:0000028;GO:0045332;GO:0032456;GO:0005886;GO:0016021;GO:0005524;GO:0005802	K01509-ko00230 Purine metabolism;ko04742 Taste transduction	KOG0206-P-type ATPase[R]
CP046095.1	624850	CATT	C	INDEL	Q04	-1	0	1	CP046095.1-624850-1	0	35	CATT/CATT	0	0	46	CATT/CATT	0	0	39	CATT/CATT	0	6	46	CATT/C	13.0435	0	45	CATT/CATT	0	conservative_inframe_deletion	MODERATE	SCEN0O03170	gene-SCEN_O03170	mrna.SCEN_O03170	1	c.49_51delAAT	p.Asn17del	2184	727	-	GO:0019789;GO:0000790;GO:0008270;GO:0007059;GO:0003690;GO:0016925;GO:0016874;GO:0060969	K04706-ko04630 Jak-STAT signaling pathway;ko04120 Ubiquitin mediated proteolysis;ko05160 Hepatitis C	KOG2169-Zn-finger transcription factor[K]
CP046090.1	505559	T	TGATTGC	INDEL	Q05	-1	4	1	CP046090.1-505559-1	0	0	./.	0	0	0	./.	0	0	0	./.	0	0	0	./.	0	120	120	TGATTGC/TGATTGC	100	disruptive_inframe_insertion	MODERATE	SCEN0J02570	gene-SCEN_J02570	mrna.SCEN_J02570	1	c.1508_1509insGATTGC	p.Val503_Asp504insIleAla	1572	523	-	GO:0031965;GO:0017056;GO:0031080;GO:0031081;GO:0005643;GO:0000055;GO:0006606;GO:0045893;GO:0006406	K14304-ko03013 RNA transport	KOG2271-Nuclear pore complex component (sc Nup85)[YU]
CP046090.1	505561	G	GA	INDEL	Q05	-1	4	1	CP046090.1-505561-1	0	0	./.	0	0	0	./.	0	0	0	./.	0	0	0	./.	0	115	115	GA/GA	100	frameshift_variant	HIGH	SCEN0J02570	gene-SCEN_J02570	mrna.SCEN_J02570	1	c.1511dupA	p.Asp504fs	1572	523	-	GO:0031965;GO:0017056;GO:0031080;GO:0031081;GO:0005643;GO:0000055;GO:0006606;GO:0045893;GO:0006406	K14304-ko03013 RNA transport	KOG2271-Nuclear pore complex component (sc Nup85)[YU]
CP046087.1	601942	C	A	SNP	Q02	0	0	1	CP046087.1-601942-1	0	95	C/C	0	33	177	C/A	18.6441	0	67	C/C	0	0	64	C/C	0	0	58	C/C	0	missense_variant	MODERATE	SCEN0G03160	gene-SCEN_G03160	mrna.SCEN_G03160	1	c.898C>A	p.His300Asn	1644	547	-	GO:0005935;GO:0016021;GO:0000282;GO:0005886	-	-
